# Supplementary material for: Predicting Remaining Survival of Glioblastoma Patients with Radiomics Analysis Based on 18F-DOPA PET Images
Source: Cancers (Basel). 2025 Nov 3;17(21):3560. doi: 10.3390/cancers17213560 (PMC12607425; doi:10.3390/cancers17213560)
Supplement: Supplementary file 1 [file cancers-17-03560-s001.zip]

Archive with 1 entries (1 files):
- cancers-3881629-supplementary.pdf
